# Supplementary material for: Comprehensive Characterization of Mycoplasmosis bovis ST52 Strain 16M Reveals Its Pathogenicity and Potential Value in Vaccine Development
Source: Vet Sci. 2025 Nov 1;12(11):1044. doi: 10.3390/vetsci12111044 (PMC12656906; doi:10.3390/vetsci12111044)
Supplement: Supplementary file 1 [file vetsci-12-01044-s001.zip]

Archive with 5 entries (5 files):
- Figure S1 MLST Clustering Analysis of Chinese Isolates of Mycoplasmosis bovis.pdf
- Figure S2 Original image of Figure 1b.tif
- Table S1 The scoring criteria for challenge experiments.pdf
- Table S2 The result of the prediction for potential virulence genes in the genome of M. bovis 16M.pdf
- Table S3 Genes predicted involving in putative lipoprotein and lipoprotein metabolic of M. bovis 16M.pdf
